# Supplementary material for: Ultrasound-Driven Healing: Unleashing the Potential of Chondrocyte-Derived Extracellular Vesicles for Chondrogenesis in Adipose-Derived Stem Cells
Source: Biomedicines. 2023 Oct 19;11(10):2836. doi: 10.3390/biomedicines11102836 (PMC10604747; doi:10.3390/biomedicines11102836)
Supplement: Supplementary file 1 [file biomedicines-11-02836-s001.zip]

Archive with 1 entries (1 files):
- biomedicines-2631174-SI.pdf
